# Supplementary material for: Hepatic HSD17B6 is dispensable for diet-induced fatty liver disease in mice
Source: Biochem Biophys Rep. 2025 Jan 19;41:101924. doi: 10.1016/j.bbrep.2025.101924 (PMC11787692; doi:10.1016/j.bbrep.2025.101924)
Supplement: Multimedia component 5 [file mmc5.zip]

Archive with 5 entries (4 files):
- Supplement data 1/
- Supplement data 1/Control_Fwd_primer sequencing result.ab1
- Supplement data 1/Control_Rev_primer sequencing result.ab1
- Supplement data 1/KO_Fwd_primer sequencing result.ab1
- Supplement data 1/KO_Rev_primer sequencing result.ab1
