# Supplementary material for: Hepatic HSD17B6 is dispensable for diet-induced fatty liver disease in mice
Source: Biochem Biophys Rep. 2025 Jan 19;41:101924. doi: 10.1016/j.bbrep.2025.101924 (PMC11787692; doi:10.1016/j.bbrep.2025.101924)
Supplement: Multimedia component 6 [file mmc6.xlsx]

## Sheet: Sheet1
Gene	Forward 5' to 3'	Reverse 5' to 3'
Acly	AGAAGGCAAGATCCTCATCATTGG	TCCTTCAGGGGACCCTGGTAAT
Acta2	TTCGCTGGTGATGATGCTCC	TCTCTTGCTCTGGGCTTCATCC
Cccl2	AGAGCTACAAGAGGATCACCAGCA	CATTCCTTCTTGGGGTCAGCA
Col1a1	AAAAGAAGCACGTCTGGTTTGGAG	TGGACATTAGGCGCAGGAAGGT
Dgat1	ATCGTGGTATCCTGAATTGGTGT	GAAACAGAGACACCACCTGGATAGG
Dgat2	TCACCCTGAAGAACCGCAAA	AACCCTCCTCAAAGATCACCTGC
Fasn	CTGCTGTTGGAAGTCAGCTATGAAG	ATCTCTGCTAAGGGCCTCGGAT
HMGCR	TGTTCACCGGCAACAACAAGA	CCGCGTTATCGTCAGGATGA
Hsd17b6	CCTTTACCACCTTCTGCG	TGTACCATTCAATGTAGGCAA
IL1b	AACTGCACTACAGGCTCCGAGAT	TGCTTGGTTCTCCTTGTACAAAGC
IL6	CGATGATGCACTTGCAGAAAACA	TGGTACTCCAGAAGACCAGAGGAA
Krt19	ACCCTCCAGGGCCTTGAGATT	TCAAAACCGCTGATCACGCTCT
L32	TTCCTGGTCCACAATGTCAA	GGCTTTTCGGTTCTTAGAGGA
Lox	AAGTACTCCGACGACAACCCCTAT	ATGTAGTAGGGGTCGGGCACCA
Pdgfr	TGTCTACAACAACTCACTAGGGCC	CCGTGACAAAAATGAACAGGTCC
Rab1b	ATGGCATCATTGTGGTGTATGACG	TTGGTGGTGAGGTCACTCTTGTTG
SCAP	CCGAGCATTCCAACTGGTG	CCATGTTCGGGAAGTAGGCT
SREBP1c	GATTGCACATTTGAAGACATGCTC	AGTTGGCACCTGGGCTGC
SREBP2	GGTCCTCCATCAACGACAAAATCA	TAATCAATGGCCTTCCTCAGAACG
Tgfb1	CAACGCCATCTATGAGAAAACCAA	TTTTAATCTCTGCAAGCGCAGC
Timp1	CTGCTCAGCAAAGAGCTTTCTCA	TGATCCGTCCACAAACAGTGAGT
Tnfa	AAAAGATGGGGGGCTTCCAGAA	CCATTTGGGAACTTCTCATCCCTT
