# Supplementary material for: Hepatic HSD17B6 is dispensable for diet-induced fatty liver disease in mice
Source: Biochem Biophys Rep. 2025 Jan 19;41:101924. doi: 10.1016/j.bbrep.2025.101924 (PMC11787692; doi:10.1016/j.bbrep.2025.101924)
Supplement: Multimedia component 7 [file mmc7.xlsx]

## Sheet: summary
#ID	Term	Count	Class	Protein list
1	centrosome localization	3	BP	IFT20, PARD3, NUBP1
2	negative regulation of stress fiber assembly	3	BP	PPFIA1, MET, KANK3
3	innate immune response	6	BP	IGHM, COLEC11, IFI202B, GM12250, UBL7, TLR2
4	protein transport	7	BP	AP3M2, RAB25, COG4, EXOC6, AAGAB, ARFGAP1, EHBP1
5	Golgi apparatus	14	CC	SLC35A3, GOLM1, CHPF2, COG4, WIPI1, ARFGAP1, AP3M2, IFT20, ATRN, SERPINA1C, RAB25, CDK13, HPD, TLR2
6	nucleolus	8	CC	SRPK2, AGPAT5, UTP15, CPT2, NAA10, NVL, LLPH, IFI202B
7	cytosol	23	CC	SRPK2, ITPRID2, TXNDC9, NAA10, SERPINE2, COG4, APOC3, NBEAL2, WIPI1, IFI202B, EHBP1, NUBP1, ARMCX3, LDHB, KLC2, MSTO1, MTHFD1, CLP1, PPFIA1, AAGAB, CDK13, UBL7, UOX
8	cytoplasm	32	CC	RBM27, IGHM, TXNDC9, EHBP1, NUBP1, LDHB, KLC2, MSTO1, PPFIA1, UBL7, SRPK2, UTP15, ITPRID2, NAA10, COG4, WIPI1, IFI202B, ARFGAP1, ARMCX3, IFT20, ATRN, MTHFD1, PARD3, KYAT3, EXOC6, AAGAB, DCP1A, HPD, NOX1, TLR2, KANK3, NFKBIB
9	serine-type endopeptidase inhibitor activity	3	MF	SERPINA1C, SERPINE2, SERPINA7
10	antigen binding	4	MF	IGHV1-5, IGHM, IGHV10-3, IGH
11	oxidoreductase activity	6	MF	LDHB, MTHFD1, HSD17B6, HPD, NOX1, UOX
12	protein binding	22	MF	SRPK2, IGHM, CADM3, NAA10, ARFGAP1, EHBP1, NUBP1, IFT20, PLAC8, ARMCX3, ATRN, KLC2, RAB25, PARD3, DPH2, PPFIA1, EXOC6, LLPH, MET, HPD, NFKBIB, TLR2

## Sheet: 1
gene_name	ID	Control1	Control2	Control3	HLKO1	HLKO2	HLKO3	pvalue	log2fc	regulate	significant
Ift20	Q61025	150.466	151.289	122.385	46.6924	18.99	38.4456	0.001053	-2.026	down	yes
Pard3	A5D6P2	217.805	217.505	203.9	177.296	159.019	144.625	0.007379	-0.4104	down	yes
Nubp1	Q9R060	368.079	422.119	387.047	227.454	312.828	296.502	0.02063	-0.4925	down	yes

## Sheet: 2
gene_name	ID	Control1	Control2	Control3	HLKO1	HLKO2	HLKO3	pvalue	log2fc	regulate	significant
Ppfia1	B2RXQ2	296.708	321.837	265.338	192.895	205.877	183.934	0.004612	-0.601	down	yes
Met	A4FUV6	156.917	171.974	177.029	34.5421	134.447	55.8434	0.03898	-1.17	down	yes
Kank3	A0A068BD58	156.45	97.7129	159.84	76.8819	73.0425	24.8608	0.03831	-1.244	down	yes

## Sheet: 3
gene_name	ID	Control1	Control2	Control3	HLKO1	HLKO2	HLKO3	pvalue	log2fc	regulate	significant
Ighm	P01872	1794.46	1325.2	1391.33	1000.49	1035.33	944.986	0.02669	-0.5977	down	yes
Colec11	A0A0R4J0M6	172.302	194.711	197.207	139.057	132.855	66.0508	0.03779	-0.7394	down	yes
Ifi202b	A0A1Z3MHX1	736.827	658.367	615.008	449.177	483.909	409.504	0.005902	-0.5823	down	yes
Gm12250	Q0GUM3	131.724	183.033	142.895	93.1861	105.301	78.0083	0.02588	-0.7269	down	yes
Ubl7	A0A1L1SRT5	253.606	291.775	248.303	158.131	172.385	156.367	0.002188	-0.7051	down	yes
Tlr2	G3X8Y8	225.934	182.783	169.552	137.901	144.231	133.901	0.03524	-0.4751	down	yes

## Sheet: 4
gene_name	ID	Control1	Control2	Control3	HLKO1	HLKO2	HLKO3	pvalue	log2fc	regulate	significant
Ap3m2	Q8R2R9	328.743	307.186	285.893	48.7475	84.7134	87.4629	0.0001847	-2.061	down	yes
Rab25	D3YYB3	263.955	188.913	201.641	150.156	141.263	98.0887	0.03516	-0.7488	down	yes
Cog4	G3UWH9	682.616	795.607	615.243	497.855	556.714	467.87	0.03165	-0.4596	down	yes
Exoc6	A0A5F8MP92	191.459	255.971	184.203	113.33	50.9486	30.8281	0.0125	-1.695	down	yes
Aagab	Q8R2R3	485.28	487.291	492.801	280.518	342.279	212.813	0.004977	-0.8105	down	yes
Arfgap1	Q05DE0	237.838	159.377	160.296	105.814	83.7357	112.334	0.03589	-0.885	down	yes
Ehbp1	Q69ZW3	153.238	106.499	181.321	78.8331	46.9146	68.7694	0.02588	-1.181	down	yes

## Sheet: 5
gene_name	ID	Control1	Control2	Control3	HLKO1	HLKO2	HLKO3	pvalue	log2fc	regulate	significant
Slc35a3	E9Q3V2	783.048	680.56	755.27	649.689	514.448	534.337	0.02911	-0.3855	down	yes
Golm1	Q3TIZ8	236.56	266.582	252.111	157.849	216.014	203.929	0.04	-0.3865	down	yes
Chpf2	Q3UU43	166.14	208.643	161.979	13.6032	85.4718	64.2785	0.008748	-1.716	down	yes
Cog4	G3UWH9	682.616	795.607	615.243	497.855	556.714	467.87	0.03165	-0.4596	down	yes
Wipi1	Q8R3E3	138.934	106.436	178.389	83.6418	43.3871	85.724	0.04789	-0.994	down	yes
Arfgap1	Q05DE0	237.838	159.377	160.296	105.814	83.7357	112.334	0.03589	-0.885	down	yes
Ap3m2	Q8R2R9	328.743	307.186	285.893	48.7475	84.7134	87.4629	0.0001847	-2.061	down	yes
Ift20	Q61025	150.466	151.289	122.385	46.6924	18.99	38.4456	0.001053	-2.026	down	yes
Atrn	B9EIU3	128.342	100.562	135.061	90.814	34.1644	33.4748	0.03446	-1.2	down	yes
Serpina1c	A0A0R4J0X5	1234.51	1512.23	1183.05	1012.82	923.922	1001.14	0.03553	-0.4197	down	yes
Rab25	D3YYB3	263.955	188.913	201.641	150.156	141.263	98.0887	0.03516	-0.7488	down	yes
Cdk13	A0A1Y7VLM0	295.371	225.455	136.034	57.4836	41.7537	105.597	0.0393	-1.681	down	yes
Hpd	D3Z1U3	5403.94	6357.32	5841.63	4652.78	4541.87	2809.14	0.04692	-0.5524	down	yes
Tlr2	G3X8Y8	225.934	182.783	169.552	137.901	144.231	133.901	0.03524	-0.4751	down	yes

## Sheet: 6
gene_name	ID	Control1	Control2	Control3	HLKO1	HLKO2	HLKO3	pvalue	log2fc	regulate	significant
Srpk2	A0A0R4J124	100.028	93.3009	125.192	62.0775	43.8283	27.8456	0.01129	-1.252	down	yes
Agpat5	F8WGD9	102.342	102.354	109.066	32.114	78.4219	11.1658	0.03285	-1.366	down	yes
Utp15	Q3TN42	274.578	352.575	321.86	238.907	260.112	205.635	0.04226	-0.4295	down	yes
Cpt2	Q3UDA8	1431.66	1506.99	1182.36	948.783	858.375	1037.22	0.01848	-0.5349	down	yes
Naa10	Q3V4D5	94.3988	90.6183	89.2327	72.9685	70.1033	62.0401	0.003113	-0.4191	down	yes
Nvl	Q9DBY8	175.281	235.892	158.185	89.8459	105.147	102.894	0.01974	-0.9346	down	yes
Llph	Q9D945	68.3264	56.5719	67.9421	23.0256	27.8227	43.5903	0.01094	-1.03	down	yes
Ifi202b	A0A1Z3MHX1	736.827	658.367	615.008	449.177	483.909	409.504	0.005902	-0.5823	down	yes

## Sheet: 7
gene_name	ID	Control1	Control2	Control3	HLKO1	HLKO2	HLKO3	pvalue	log2fc	regulate	significant
Srpk2	A0A0R4J124	100.028	93.3009	125.192	62.0775	43.8283	27.8456	0.01129	-1.252	down	yes
Itprid2	A2AQD5	237.445	217.273	172.642	123.498	122.369	166.567	0.04077	-0.6052	down	yes
Txndc9	A0A0A6YWP9	483.877	375.743	404.238	299.052	298.856	242.489	0.01959	-0.5888	down	yes
Naa10	Q3V4D5	94.3988	90.6183	89.2327	72.9685	70.1033	62.0401	0.003113	-0.4191	down	yes
Serpine2	A0A087WQ70	271.548	178.179	249.621	133.974	105.026	152.1	0.03056	-0.8386	down	yes
Cog4	G3UWH9	682.616	795.607	615.243	497.855	556.714	467.87	0.03165	-0.4596	down	yes
Apoc3	A0A0R4J1N3	678.773	801.507	749.643	586.041	458.276	476.296	0.0115	-0.5524	down	yes
Nbeal2	A0A0G2JFQ4	85.0681	108.249	85.4221	47.4953	70.3891	68.0428	0.04293	-0.5842	down	yes
Wipi1	Q8R3E3	138.934	106.436	178.389	83.6418	43.3871	85.724	0.04789	-0.994	down	yes
Ifi202b	A0A1Z3MHX1	736.827	658.367	615.008	449.177	483.909	409.504	0.005902	-0.5823	down	yes
Ehbp1	Q69ZW3	153.238	106.499	181.321	78.8331	46.9146	68.7694	0.02588	-1.181	down	yes
Nubp1	Q9R060	368.079	422.119	387.047	227.454	312.828	296.502	0.02063	-0.4925	down	yes
Armcx3	Q8BHS6	144.673	187.827	177.474	132.559	123.957	89.2809	0.04197	-0.5604	down	yes
Ldhb	Q5M8R7	639.621	613.877	595.891	370.949	499.982	377.73	0.01025	-0.5666	down	yes
Klc2	D3YXZ3	299.661	260.174	373.167	168.987	128.794	172.448	0.01274	-0.9885	down	yes
Msto1	D3YX87	105.949	113.659	79.114	18.5469	52.4461	63.7671	0.03333	-1.148	down	yes
Mthfd1	A0A1W2P7L5	242.888	198.453	343.607	169.911	65.1599	101.086	0.0472	-1.223	down	yes
Clp1	Q99LI9	157.967	171.237	175.157	65.2906	59.4549	141.616	0.04234	-0.9211	down	yes
Ppfia1	B2RXQ2	296.708	321.837	265.338	192.895	205.877	183.934	0.004612	-0.601	down	yes
Aagab	Q8R2R3	485.28	487.291	492.801	280.518	342.279	212.813	0.004977	-0.8105	down	yes
Cdk13	A0A1Y7VLM0	295.371	225.455	136.034	57.4836	41.7537	105.597	0.0393	-1.681	down	yes
Ubl7	A0A1L1SRT5	253.606	291.775	248.303	158.131	172.385	156.367	0.002188	-0.7051	down	yes
Uox	P25688	31267.9	28116.8	27255.4	23241.7	25051.2	18121.4	0.04876	-0.3835	down	yes

## Sheet: 8
gene_name	ID	Control1	Control2	Control3	HLKO1	HLKO2	HLKO3	pvalue	log2fc	regulate	significant
Rbm27	Q5SFM8	277.768	256.835	236.82	165.066	168.525	186.777	0.003544	-0.5679	down	yes
Ighm	P01872	1794.46	1325.2	1391.33	1000.49	1035.33	944.986	0.02669	-0.5977	down	yes
Txndc9	A0A0A6YWP9	483.877	375.743	404.238	299.052	298.856	242.489	0.01959	-0.5888	down	yes
Ehbp1	Q69ZW3	153.238	106.499	181.321	78.8331	46.9146	68.7694	0.02588	-1.181	down	yes
Nubp1	Q9R060	368.079	422.119	387.047	227.454	312.828	296.502	0.02063	-0.4925	down	yes
Ldhb	Q5M8R7	639.621	613.877	595.891	370.949	499.982	377.73	0.01025	-0.5666	down	yes
Klc2	D3YXZ3	299.661	260.174	373.167	168.987	128.794	172.448	0.01274	-0.9885	down	yes
Msto1	D3YX87	105.949	113.659	79.114	18.5469	52.4461	63.7671	0.03333	-1.148	down	yes
Ppfia1	B2RXQ2	296.708	321.837	265.338	192.895	205.877	183.934	0.004612	-0.601	down	yes
Ubl7	A0A1L1SRT5	253.606	291.775	248.303	158.131	172.385	156.367	0.002188	-0.7051	down	yes
Srpk2	A0A0R4J124	100.028	93.3009	125.192	62.0775	43.8283	27.8456	0.01129	-1.252	down	yes
Utp15	Q3TN42	274.578	352.575	321.86	238.907	260.112	205.635	0.04226	-0.4295	down	yes
Itprid2	A2AQD5	237.445	217.273	172.642	123.498	122.369	166.567	0.04077	-0.6052	down	yes
Naa10	Q3V4D5	94.3988	90.6183	89.2327	72.9685	70.1033	62.0401	0.003113	-0.4191	down	yes
Cog4	G3UWH9	682.616	795.607	615.243	497.855	556.714	467.87	0.03165	-0.4596	down	yes
Wipi1	Q8R3E3	138.934	106.436	178.389	83.6418	43.3871	85.724	0.04789	-0.994	down	yes
Ifi202b	A0A1Z3MHX1	736.827	658.367	615.008	449.177	483.909	409.504	0.005902	-0.5823	down	yes
Arfgap1	Q05DE0	237.838	159.377	160.296	105.814	83.7357	112.334	0.03589	-0.885	down	yes
Armcx3	Q8BHS6	144.673	187.827	177.474	132.559	123.957	89.2809	0.04197	-0.5604	down	yes
Ift20	Q61025	150.466	151.289	122.385	46.6924	18.99	38.4456	0.001053	-2.026	down	yes
Atrn	B9EIU3	128.342	100.562	135.061	90.814	34.1644	33.4748	0.03446	-1.2	down	yes
Mthfd1	A0A1W2P7L5	242.888	198.453	343.607	169.911	65.1599	101.086	0.0472	-1.223	down	yes
Pard3	A5D6P2	217.805	217.505	203.9	177.296	159.019	144.625	0.007379	-0.4104	down	yes
Kyat3	Q71RI9	5316.76	6458.22	5828.91	4520.06	3834.33	4508.84	0.01687	-0.4526	down	yes
Exoc6	A0A5F8MP92	191.459	255.971	184.203	113.33	50.9486	30.8281	0.0125	-1.695	down	yes
Aagab	Q8R2R3	485.28	487.291	492.801	280.518	342.279	212.813	0.004977	-0.8105	down	yes
Dcp1a	A0A286YCN4	547.719	428.476	357.918	256.315	296.935	215.441	0.03512	-0.7954	down	yes
Hpd	D3Z1U3	5403.94	6357.32	5841.63	4652.78	4541.87	2809.14	0.04692	-0.5524	down	yes
Nox1	Q8CIZ9	453.244	501.224	484.595	300.597	374.893	224.795	0.01693	-0.6767	down	yes
Tlr2	G3X8Y8	225.934	182.783	169.552	137.901	144.231	133.901	0.03524	-0.4751	down	yes
Kank3	A0A068BD58	156.45	97.7129	159.84	76.8819	73.0425	24.8608	0.03831	-1.244	down	yes
Nfkbib	Q60778	437.452	438.175	317.902	280.3	263.417	253.969	0.03163	-0.5814	down	yes

## Sheet: 9
gene_name	ID	Control1	Control2	Control3	HLKO1	HLKO2	HLKO3	pvalue	log2fc	regulate	significant
Serpina1c	A0A0R4J0X5	1234.51	1512.23	1183.05	1012.82	923.922	1001.14	0.03553	-0.4197	down	yes
Serpine2	A0A087WQ70	271.548	178.179	249.621	133.974	105.026	152.1	0.03056	-0.8386	down	yes
Serpina7	P61939	327.281	263.263	261.08	163.604	69.5691	185.306	0.02562	-1.025	down	yes

[truncated: 3 more sheets: 10, 11, 12]
