# Supplementary material for: Hepatic HSD17B6 is dispensable for diet-induced fatty liver disease in mice
Source: Biochem Biophys Rep. 2025 Jan 19;41:101924. doi: 10.1016/j.bbrep.2025.101924 (PMC11787692; doi:10.1016/j.bbrep.2025.101924)
Supplement: Multimedia component 8 [file mmc8.xlsx]

## Sheet: summary
#ID	term	Count	Class	Protein list
1	myelination	3	BP	FIG4, FYN, MBP
2	response to endoplasmic reticulum stress	3	BP	SCAMP5, NCK2, QRICH1
3	regulation of cell shape	4	BP	MKLN1, SH3KBP1, FN1, FYN
4	DNA damage response	5	BP	CASP9, FBH1, ACTR8, NRDE2, MAPK15
5	chromosome	6	CC	UTP6, FBH1, ACTR8, RBM34, SMC4, NDEL1
6	protein-containing complex	7	CC	CASP9, NPM1, GGA3, RFC1, HAT1, MBP, CRB3
7	nucleoplasm	15	CC	TSEN34, NPM1, POU2F1, RFC1, ANKS1, RHBDD2, ZDHHC5, USB1, ACTR8, MKLN1, HAT1, INTS5, QRICH1, NRDE2, RBM34
8	nucleus	24	CC	SRRM2, TSEN34, NPM1, UTP6, ZFP511, POU2F1, RFC1, FBH1, THYN1, USB1, LAMB1, ACTR8, MAPK15, SMC4, SMG5, CASP9, MKLN1, HAT1, INTS5, MBP, QRICH1, FYN, NRDE2, RBM34
9	ATP hydrolysis activity	5	MF	DHX40, ABCG8, RFC1, FBH1, SMC4
10	protein-containing complex binding	6	MF	SCAMP5, GGA3, NCK2, FYN, VIPAS39, NDEL1
11	ATP binding	10	MF	DHX40, ABCG8, NPM1, RFC1, STK25, FBH1, FYN, ACTR8, SMC4, MAPK15
12	hydrolase activity	10	MF	CASP9, DHX40, FIG4, NAPSA, FBH1, ATL1, F11, NAALAD2, USB1, PLCD1

## Sheet: 1
gene_name	ID	Control1	Control2	Control3	HLKO1	HLKO2	HLKO3	pvalue	log2fc	regulate	significant
FIG4	Q3TA31	66.8139	45.5063	38.5841	95.735	87.4934	68.8025	0.04437	0.7398	up	yes
FYN	D3YZ57	28.3056	94.436	59.3519	166.371	171.552	176.644	0.004584	1.499	up	yes
MBP	A0A411P8U6	55.5743	37.4226	32.2123	100.265	117.581	103.764	0.001771	1.361	up	yes

## Sheet: 2
gene_name	ID	Control1	Control2	Control3	HLKO1	HLKO2	HLKO3	pvalue	log2fc	regulate	significant
Scamp5	Q9JKD3	295.252	195.387	230.153	434.808	340.815	396.275	0.01981	0.7013	up	yes
Nck2	O55033	125.841	131.19	183.877	220.747	232.575	214.804	0.01701	0.5993	up	yes
Qrich1	G3X8R5	138.024	113.43	100.789	168.745	187.727	176.911	0.007847	0.5984	up	yes

## Sheet: 3
Name	gene_name	ID	Control1	Control2	Control3	HLKO1	HLKO2	HLKO3	pvalue	log2fc	regulate	significant
MKLN1	Mkln1	O89050	10.61	39.9515	43.1548	94.1804	57.2143	76.6968	0.03949	1.283	up	yes
SH3KBP1	Sh3kbp1	E9Q0C1	409.648	391.668	449.85	598.948	482.843	550.755	0.02826	0.384	up	yes
FN1	Fn1	A0A087WSN6	368.275	235.387	222.444	592.114	400.189	532.502	0.03377	0.8844	up	yes
FYN	Fyn	D3YZ57	28.3056	94.436	59.3519	166.371	171.552	176.644	0.004584	1.499	up	yes

## Sheet: 4
gene_name	ID	Control1	Control2	Control3	HLKO1	HLKO2	HLKO3	pvalue	log2fc	regulate	significant
Casp9	Q4FJK5	193.882	156.872	167.348	247.047	244.351	223.827	0.007673	0.4647	up	yes
Fbh1	Q3UGP2	128.748	105.024	105.515	157.867	141.375	154.798	0.01482	0.4201	up	yes
Actr8	Q8R2S9	135.474	112.285	71.215	217.702	185.387	153.054	0.04052	0.8024	up	yes
Nrde2	Q80XC6	7.74877	3.4321	10.2763	19.0102	56.6312	62.8197	0.04786	2.69	up	yes
Mapk15	Q80Y86	3921.39	3142.83	4047.59	4345.68	5178.03	5501.62	0.04293	0.4351	up	yes

## Sheet: 5
gene_name	ID	Control1	Control2	Control3	HLKO1	HLKO2	HLKO3	pvalue	log2fc	regulate	significant
Utp6	Q3TE84	71.481	116.95	97.3243	139.466	167.292	150.744	0.02073	0.679	up	yes
Fbh1	Q3UGP2	128.748	105.024	105.515	157.867	141.375	154.798	0.01482	0.4201	up	yes
Actr8	Q8R2S9	135.474	112.285	71.215	217.702	185.387	153.054	0.04052	0.8024	up	yes
Rbm34	A0A1D5RLR3	23.6852	57.8321	42.2018	83.4567	81.7366	72.6897	0.02172	0.9434	up	yes
Smc4	E9Q2X6	221.085	139.42	119.73	267	279.393	297.977	0.01983	0.8139	up	yes
Ndel1	Q9ERR1	47.2538	54.8774	26.5824	69.2611	90.9159	78.0306	0.02572	0.8883	up	yes

## Sheet: 6
gene_name	ID	Control1	Control2	Control3	HLKO1	HLKO2	HLKO3	pvalue	log2fc	regulate	significant
Casp9	Q4FJK5	193.882	156.872	167.348	247.047	244.351	223.827	0.007673	0.4647	up	yes
Npm1	Q3U536	816.34	640.689	760.111	1248.26	992.156	929.592	0.04513	0.516	up	yes
Gga3	A2A9W7	67.0848	33.1657	20.3266	98.6758	77.7787	111.074	0.03067	1.254	up	yes
Rfc1	A0A0N5E9G7	97.9259	103.264	69.0552	257.546	307.209	230.764	0.002119	1.558	up	yes
Hat1	A2ATU9	226.872	208.128	214.805	274.732	315.99	284.843	0.005176	0.4297	up	yes
Mbp	A0A411P8U6	55.5743	37.4226	32.2123	100.265	117.581	103.764	0.001771	1.361	up	yes
Crb3	Q8QZT4	11.1842	14.327	10.5145	103.464	102.064	106.617	8.51e-07	3.115	up	yes

## Sheet: 7
gene_name	ID	Control1	Control2	Control3	HLKO1	HLKO2	HLKO3	pvalue	log2fc	regulate	significant
Srrm2	Q8BTI8	93.6849	63.4001	45.1851	126.95	123.412	98.3973	0.04351	0.7858	up	yes
Tsen34	A0A0U1RNS7	370.064	316.656	268.458	463.921	420.988	440.368	0.01796	0.472	up	yes
Npm1	Q3U536	816.34	640.689	760.111	1248.26	992.156	929.592	0.04513	0.516	up	yes
Utp6	Q3TE84	71.481	116.95	97.3243	139.466	167.292	150.744	0.02073	0.679	up	yes
Zfp511	A0A1B0GSJ9	176.98	183.444	183.207	327.965	257.554	372.34	0.01457	0.8172	up	yes
Pou2f1	A0A0A0MQE0	95.3167	108.387	68.7245	143.507	125.724	160.316	0.02703	0.6572	up	yes
Rfc1	A0A0N5E9G7	97.9259	103.264	69.0552	257.546	307.209	230.764	0.002119	1.558	up	yes
Fbh1	Q3UGP2	128.748	105.024	105.515	157.867	141.375	154.798	0.01482	0.4201	up	yes
Thyn1	Q91YJ3	442.845	425.028	511.536	569.534	657.71	647.25	0.01259	0.4425	up	yes
Usb1	A0A0R4J0E0	123.502	146.258	132.324	221.836	211.07	213.911	0.000378	0.6862	up	yes
Lamb1	B9EKB0	673.78	732.229	586.322	996.459	774.147	907.596	0.04161	0.4265	up	yes

## Sheet: 8
gene_name	ID	Control1	Control2	Control3	HLKO1	HLKO2	HLKO3	pvalue	log2fc	regulate	significant
Actr8	Q8R2S9	135.474	112.285	71.215	217.702	185.387	153.054	0.04052	0.8024	up	yes
Mapk15	Q80Y86	3921.39	3142.83	4047.59	4345.68	5178.03	5501.62	0.04293	0.4351	up	yes
Smc4	E9Q2X6	221.085	139.42	119.73	267	279.393	297.977	0.01983	0.8139	up	yes
Smg5	Q3U1Q7	123.272	140.92	147.282	306.301	268.346	244.939	0.002122	0.9942	up	yes
Casp9	Q4FJK5	193.882	156.872	167.348	247.047	244.351	223.827	0.007673	0.4647	up	yes
Mkln1	O89050	10.61	39.9515	43.1548	94.1804	57.2143	76.6968	0.03949	1.283	up	yes
Hat1	A2ATU9	226.872	208.128	214.805	274.732	315.99	284.843	0.005176	0.4297	up	yes
Ints5	Q8CHT3	76.5124	26.6986	27.6534	132.908	104.531	165.283	0.01965	1.622	up	yes
Mbp	A0A411P8U6	55.5743	37.4226	32.2123	100.265	117.581	103.764	0.001771	1.361	up	yes
Qrich1	G3X8R5	138.024	113.43	100.789	168.745	187.727	176.911	0.007847	0.5984	up	yes
Fyn	D3YZ57	28.3056	94.436	59.3519	166.371	171.552	176.644	0.004584	1.499	up	yes
Nrde2	Q80XC6	7.74877	3.4321	10.2763	19.0102	56.6312	62.8197	0.04786	2.69	up	yes
Rbm34	A0A1D5RLR3	23.6852	57.8321	42.2018	83.4567	81.7366	72.6897	0.02172	0.9434	up	yes

## Sheet: 9
gene_name	ID	Control1	Control2	Control3	HLKO1	HLKO2	HLKO3	pvalue	log2fc	regulate	significant
Dhx40	Q5SXR4	67.1674	64.1109	53.7012	89.6856	91.6251	112.974	0.01279	0.6699	up	yes
Abcg8	Q7TSR6	146.64	136.202	175.22	277.028	218.104	263.154	0.009272	0.7268	up	yes
Rfc1	A0A0N5E9G7	97.9259	103.264	69.0552	257.546	307.209	230.764	0.002119	1.558	up	yes
Fbh1	Q3UGP2	128.748	105.024	105.515	157.867	141.375	154.798	0.01482	0.4201	up	yes
Smc4	E9Q2X6	221.085	139.42	119.73	267	279.393	297.977	0.01983	0.8139	up	yes

[truncated: 3 more sheets: 10, 11, 12]
